# Supplementary material for: The Slow Progression of Diabetic Retinopathy Is Associated with Transient Protection of Retinal Vessels from Death
Source: Int J Mol Sci. 2023 Jun 29;24(13):10869. doi: 10.3390/ijms241310869 (PMC10341443; doi:10.3390/ijms241310869)
Supplement: Supplementary file 1 [file ijms-24-10869-s001.zip]

Archive with 1 entries (1 files):
- ijms-2386481-supplementary.pdf
